# Supplementary material for: Infection Prevalence of Microsporidia Vairimorpha (Nosema) spp. in Japanese Bumblebees
Source: Insects. 2023 Mar 30;14(4):340. doi: 10.3390/insects14040340 (PMC10145284; doi:10.3390/insects14040340)
Supplement: Supplementary file 1 [file insects-14-00340-s001.zip]

Archive with 1 entries (1 files):
- insects-2274973-supplementary.xlsx
