# Supplementary material for: Infection Prevalence of Microsporidia Vairimorpha (Nosema) spp. in Japanese Bumblebees
Source: Insects. 2023 Mar 30;14(4):340. doi: 10.3390/insects14040340 (PMC10145284; doi:10.3390/insects14040340)
Supplement: Supplementary file 1 [file insects-14-00340-s001.zip › insects-2274973-supplementary.xlsx]

## Sheet: TableS1
Table S1 List of collection sites
Sampling location	Site No.	L/L	Year
Biei, Hokkaido	1	43°34'3.9"N 142°30'3.8"E	2014
	2	43°32'12.7"N 142°32'28.1"E	2014
	3	43°31'12.7"N 142°32'3.5"E	2014
	4	43°31'14.3"N 142°28'22.5"E	2014
	5	43°36'50.6"N 142°31'20.3"E	2014
	6	43°36'46.2"N 142°28'44.5"E	2014
	7	43°29'24.4"N 142°31'1.6"E	2014
	9	43°32'9.0"N 142°27'15.3"E	2014
	10	43°31'3.4"N 142°30'29.2"E	2014
	11	43°30'56.0"N 142°34'43.0"E	2014, 2018
	12	43°29'30.8"N 142°30'36.2"E	2014
	13	43°33'20.4"N 142°28'55.6"E	2014
	1	43°29'24.1"N 142°31'06.1"E	2016
	2	43°30'06.1"N 142°33'11.8"E	2016
	3	43°34'03.1"N 142°30'05.0"E	2016
	4	43°34'45.7"N 142°27'32.3"E	2016
	5	43°38'13.6"N 142°34'07.6"E	2016
	6	43°31'12.7"N 142°32'03.5"E	2016
	1	43°36'19.2"N 142°27'24.1"E	2018
Kamifurano, Hokkaido	1	43°25'08.8"N 142°37'55.9"E	2018
Hinohara, Tokyo	1	35°43'31.3"N 139°03'06.2"E	2016
	2	35°43'15.1"N 139°04'04.4"E	2016
	3	35°44'10.5"N 139°03'24.6"E	2016
	4	35°43'43.5"N 139°11'36.4"E	2016
Koshu, Yamanashi	1	35°43'55.3"N 138°49'55.5"E	2016
	2	35°43'26.8"N 138°50'16.9"E	2016
	3	35°42'29.6"N 138°49'54.1"E	2016, 2019, 2020
Hokuto,Yamanashi	1	35°55'20.5"N 138°25'37.8"E	2014, 2016
	2	35°49'50.6"N 138°22'58.0"E	2016
	4	35°49'46.0"N 138°20'47.5"E	2016
Minamiaiki, Nagano	3	36°00'11.9"N 138°34'07.2"E	2016
Oshino, Yamanashi	1	35°27'26.4"N 138°53'32.9"E	2016
Hara, Nagano	1	35°56'39.1"N 138°14'08.1"E	2016

## Sheet: Table S2
Table S2 Primer list of the study
Target	Gene	Primers	Sequences (5'-3')	Product size, bp	Reference
Nosema spp.	SSU rRNA	SSUrRNA-f1	CCATGCATGTTTTTGAAGATTATTAT	604	[17]
		SSUrRNA-r1c	CATATATTTTTAAAATATGAAACAATAA
Bumblebee	β-actin	actin-AS	AACTGGGATGACATGGAGAAGATCTGGC	900	[43]
		actin-S	GAGATCCACATCTGCTGGAAGGTGGACAG
Nosema bombi	SSU rRNA	BOMBICAR-F	GGCCCATGCATGTTTTTGAAGATTATTAT	101	[45]
		BOMBICAR-R	CTACACTTTAACGTAGTTATCTGCGG
Nosema bombi	SSU rRNA	Nbombi-SSU-Jfl	CCATGCATGTTTTTGAAGATTATTAT	323	[47]
		Nbombi-SSU-Jrl	CATATATTTTTAAAATATGAAACAATAA
43. Tsugeno, Y.; Koyama, H.; Takamatsu, T.; Nakai, M.; Kunimi, Y.; Inoue, M.N. Identification of an early male-killing agent in the oriental teatortrix, Homona magnanima. J. Hered. 2017, 108, 553–560. 45. Plischuk, S.; Martin-Hernandez, R.; Prieto, L.; Lucia, M.; Botias, C.; Meana, A.; Abrahamovich, A.H.; Lange, C.; Higes, M. South American native bumblebees (Hymenoptera: Apidae) infected by Nose…

## Sheet: TableS3
Table S3 List of the bumblebees used for quantitative PCR
Species	Collection site	Caste	No.	Infection status
				Microscopya	PCRb
B. hypocrita hypocrita	Yamanashi	Queen	1	++	+
		Worker	1	++	+
		Male	1	++	+
B. hypocrita sapporoensis	Hokkaido	Queen	4	+	+
		Male	1	++	+
B. hypocrita sapporoensis	Hokkaido	Queen	2	−	+
		Male	2	−	+
B. terrestris	Hokkaido	Queen	1	−	+
B. diversus diversus	Tokyo	Queen	1	−	+
B. diversus diversus	Nagano	Worker	3	−	+
		Male	1	−	+
B. ussurensis	Nagano	Worker	1	−	+
B. hypocrita hypocrita	Yamanashi	Worker	3	−	+
B. honshuensis		Worker	3	−	+
B. hypocrita hypocrita	Yamanashi	Worker	1	−	−
		Male	1	−	−
B. hypocrita sapporoensis	Hokkaido	Queen	2	−	−
B. terrestris	Hokkaido	Queen	1	−	−
a ++ indicates the observation of more than five spores in a visual field by by microscopy;
+, the observation of less than five spores in a visual field by by microscopy; −, no observation of spores
b + indicates positive and −, negative by PCR
